# Supplementary material for: Supplementation of Vitamin D and Mental Health in Adults with Respiratory System Diseases: A Systematic Review of Randomized Controlled Trials
Source: Nutrients. 2023 Feb 16;15(4):971. doi: 10.3390/nu15040971 (PMC9964312; doi:10.3390/nu15040971)
Supplement: Supplementary file 1 [file nutrients-15-00971-s001.zip]

Archive with 1 entries (1 files):
- nutrients-2223422-supplementary.pdf
